# Supplementary material for: xWAS analysis in neuropsychiatric disorders by integrating multi-molecular phenotype quantitative trait loci and GWAS summary data
Source: J Transl Med. 2024 Apr 25;22:387. doi: 10.1186/s12967-024-05065-2 (PMC11044291; doi:10.1186/s12967-024-05065-2)
Supplement: Supplementary file 1 — Additional file 1: Table S1. Basic information and used frequency of GWAS summary datasets of five diseases. Table S2. Basic information and used frequency of xQTL weight of five diseases for FUSION-like analyses. Table S3. Basic information and used frequency of xQTL sources of five diseases for SMR analyses. Table S4. Included literature information for SCZ. Table S5. Included literature information for BP. Table S6. Included literature information for ADHD. Table S7. Included literature information for ASD. Table S8. Included literature information for MDD. Table S9. Overview of novel genes in SCZ. Table S10. Overview of novel genes in BP. Table S11. Overview of novel genes in ADHD. Table S12. Overview of novel genes in ASD. Table S13. Overview of novel genes in MDD. Table S14. GO biological process (BP) functional enrichment results for the novel genes of five diseases with gProfiler. Table S15. Function enrichment of all reliable genes (novel reliable genes and non-novel reliable genes) of five diseases on GO-BP, GWAS Catalog, and KEGG using FUMA. [file 12967_2024_5065_MOESM1_ESM.xlsx]

## Sheet: Table S1
Table S1. Basic information and used frequency of GWAS summary datasets of five diseases.
Diseases	GWAS Dataset	Publish Year	PMID	Cases	Controls	Times	For Supplementary Analysis
SCZ	SCZ_2011	2011	21926974	9394	12462	1
	SCZ_2014	2014	25056061	36989	113075	4
	SCZ_2018	2018	29483656	40675	64643	14
	SCZ_2019	2019	31740837	56418	78818	3
	SCZ_2022	2022	35396580	76755	243649	5	Yes
BP	BP_2011	2011	21926972	7481	9250	1
	BP_2019	2019	31043756	20352	31358	10
	BP_2021	2021	34002096	41917	371549	1	Yes
ADHD	ADHD_2013	2013	23453885	2787	2635	1
	ADHD_2019	2019	30804558	20183	35191	11
	ADHD_2023	2023	36702997	38691	18684	0	Yes
ASD	ASD_trio	2013	26998691	5305	5305	2
	ASD_2016	2016	26998691	13088	16664	1
	ASD_2019	2019	30804558	18381	27969	8	Yes
MDD	MDD_2013	2013	22472876	9429	9519	1
	MDD_2018	2018	29700475	135458	344901	7
	MDD_2019	2019	30718901	246363	561190	7
	MDD_2021	2021	34045744	366434	847433	1	Yes
	MDD_anxious	UKB		18034	14954	1
	MDD_weightgain	UKB		1014	860	1
	UKB			217584		1
	MDD_CONVERGE			5305	5337	1
	SSGAC	SSGAC		161460		1
AGP: Autism Genome Project
SSC: Simons Simplex Collection
SPARK: Simons Foundation Powering Autism Research for Knowledge
SSGAC: Social Science Genetic Association Consortium
UKB: UKBiobank

## Sheet: Table S2
Table S2. Basic information and used frequency of xQTL weight of five diseases for FUSION-like analyses.
	Information of xQTL datasets					Used Frequency (Times)					For Supplementary Analysis
Type	Name	Tissue	Number of Sample	Year	PMID	Times_SCZ	Times_BP	Times_ADHD	Times_ASD	Times_MDD
eQTL	CMC	DLPFC	452	2016	27668389	4		4	3	4
	GTEx_V7	48 human tissues	80-491	2017	29022597	3	1	4	1	1
	GTEx_V6	43 human tissues	70-361	2015	25954001	2		1	4	4
	GTEx_V8	13 brain tissues, whole blood	73-706	2020	32913098					1	Yes
	NTR	peripheral blood	1247	2014	24728292	1		3	2	3
	YFS	whole blood	1264	2016	26854917	1		3	2	3
	MET	adipose	563	2016	26854917	1			1
	PsychENCODE	brain	1387	2018	30545856	6	5	3	3	7	Yes
	Jaffe AE et al.	Hippocampus	263	2020	32203495	1
	Pareek CS et al.	prenatal brain	233	2019	27606429	1
	Benjamin et al.	caudate	233	2022	36319771	1
	O'Brien et al.	fetal brain	120	2018	30419947	1	1	1	2	1
	BrainSeq Phase 2	Hippocampus	395	2019	31174959	1
	BrainSeq Phase 2	DLPFC	395	2019	31174959	1				1
	Stranger BE et al.	lymphoblastoid cell lines	162	2012	22532805	1				1
	Zandi PP et al.	Amygdala	268	2022	35260864		1
	Zandi PP et al.	sACC	243	2022	35260864		1
	ROSMAP	DLPFC	494	2017	28869584					1
sQTL	CMC	DLPFC	452	2016	33237278	3	1	1	3	4	Yes
	Pareek CS et al.	prenatal brain	233	2016	27606429	1
pQTL	Banner	DLPFC	152	2021	33510477	1	1	1		2	Yes
	ROSMAP	DLPFC	376	2021	33510477	1	1	1		2	Yes
	AMP-AD consortium	multiple tissues*	783	2016	26853544					1
CMC: CommonMind Consortium
NTR: Netherlands Twin Registry
YFS:Young Finns Study
MET: METSIM
ROSMAP: Religious Orders Study/Memory and Aging Project
Banner: Banner Sun Health Research Institute
AMP-AD consortium: including datasets from AMP-AD MAYO, ROSMAP and Mount Sinai Brain Bank studies (MSBB)
DLPFC: dorsolateral prefrontal cortex
sACC: subgenual anterior cingulate cortex
*DLPFC, frontal cortex, temporal cortex, inferior frontal gyrus, superior temporal gyrus, and perirhinal gyrus

## Sheet: Table S3
Table S3. Basic information and used frequency of xQTL sources for of five diseases for SMR analyses.
	Information of xQTL datasets					Used Frequency (Times)					For Supplementary Analysis
Type	Name	Tissue	Number of Sample	Year	PMID	Times_SCZ	Times_BP	Times_ADHD	Times_ASD	Times_MDD
eQTL	BrainMeta v1	brain*	1194	2018	29891976		1	1		3
	CAGE	pheripheral blood	2765	2017	28065468	2		1		1
	GTEx_V7	48 human tissues	80-491	2017	29022597	4	1	2	1	2
	GTEx_V6	43 human tissues	70-361	2016	25954001	1			1	2
	PsychENCODE	prefrontal cortex	1387	2018	30545856	3	2		1	1	Yes
	Westra et al.	pheripheral blood	3511	2013	24013639	1	1	1	1	1
	eQTLGen	whole blood	31684	2018	34475573	2	3	1	1	3	Yes
	CMC	DLPFC	467	2016	27668389	3	1	1	2	2
	O'Brien et al.	fetal brain	120	2018	30419947	2	1	2	2	1
	Myers et al.	brain	193	2007	17982457	1
	BrainSeq Phase 1	DLPFC	412	2018	30050107	1				1
	BrainSeq Phase 2	DLPFC	397	2019	31174959					1
	ROSMAP	DLPFC	494	2017	28869584	1	1	1	1	1
	Benjamin et al.	caudate	233	2022	36319771	1
	STARNET	7 tissues	850	2016	36276926	1			1	1
	Stranger BE et al.	lymphoblastoid cell	162	2012	22532805	1
sQTL	BrainMeta v2	cortex	2443	2022	35982161						Yes
	GTEx_V8	49 human tissues	73-706	2020	32913098						Yes
mQTL	Brain-mMeta	brain**	1160	2018	29891976	1		1	1	1	Yes
	Hannon_whole blood	whole blood	1175	2018	30401456			1	1
	Hannon_Blood2	blood	639	2016	27572077	1
	Hannon_Blood2	blood	665	2016	27572077	1
	Hannon_FB	fetal brain	166	2017	26619357	1		1	1
	ROSMAP	DLPFC	468	2017	28869584	1
	LBC_BSGS	pheripheral blood	1980	2018	30514905; 29500431	3	1			1	Yes
	Jaffe et al.	prefrontal cortex	526	2016	26619358	1	1
	ARIES	blood	742	2016	27036880	1
pQTL	ROSMAP	DLPFC	376	2021	33510477	1				1	Yes
	Banner	DLPFC	152	2021	33510477	1					Yes
	AMP-AD consortium	multiple tissues***	783	2016	26853544					1
CAGE: Consortium for the Architecture of Gene Expression
CMC: CommonMind Consortium
ROSMAP: Religious Orders Study/Memory and Aging Project
STARNET: 7 tissues, including blood, free internal mammary artery (MAM), atherosclerotic aortic root (AOR), subcutaneous fat (SF), visceral abdominal fat (VAF), skeletal muscle (SKLM), and liver (LIV)
AMP-AD consortium: including datasets from AMP-AD MAYO, ROSMAP and Mount Sinai Brain Bank studies (MSBB)
ARIES: Accessible Resource for Integrative Epigenomic Studies
DLPFC: dorsolateral prefrontal cortex
* BrainMeta v1: eQTL data from a meta-analysis of GTEx 10brain+blood, CMC, and ROSMAP by MeCS.
** Brain-mMeta: This is a set of mQTL data from a meta-analysis of ROSMAP, Hannon et al. and Jaffe et al..
***DLPFC, frontal cortex, temporal cortex, inferior frontal gyrus, superior temporal gyrus, and perirhinal gyrus.

## Sheet: Table S4
Table S4. Included literature information for SCZ.
		GWAS (outcome)	xQTLs (exposure)		Tools			Genes
PMID	Year	GWAS Dataset	xQTL Type	xQTL Dataset	Tool Type	Adjusted Methods	Threshold	Gene Number
30545856	2018	SCZ_2018	eQTL	PsychENCODE	FUSION	BF	P < 0.05	193
30545856	2018	SCZ_2018	eQTL	PsychENCODE	SMR	NA	P < 0.05, PHEIDI > 0.05	1947
33688928	2021	SCZ_2018	eQTL	eQTLGen	SMR	BF	P < 7.6e-4, PHEIDI > 0.01	5
35058554	2022	SCZ_2014	eQTL	GTEx_V7, BLUEPRINT, STARNET	UTMOST, FUSION, S-PrediXcan	BF	P < 3.2e-6	53
31626773	2019	SCZ_2018	eQTL	Pareek CS et al.	FUSION	BF	P < 0.05	62
31626773	2019	SCZ_2018	sQTL	Pareek CS et al.	FUSION	BF	P < 0.05	95
31626773	2019	SCZ_2018	eQTL	CMC	FUSION	BF	P < 0.05	89
31626773	2019	SCZ_2018	sQTL	CMC	FUSION	BF	P < 0.05	120
31626773	2019	SCZ_2018	eQTL	GTEx_V7	FUSION	BF	P < 0.05	76
29632383	2018	SCZ_2014	sQTL	CMC	FUSION	NA	NA	80
29632383	2018	SCZ_2014	eQTL	CMC	FUSION	NA	NA	44
29632383	2018	SCZ_2014	eQTL	NTR	FUSION	NA	NA	35
29632383	2018	SCZ_2014	eQTL	YFS	FUSION	NA	NA	48
29632383	2018	SCZ_2014	eQTL	MET	FUSION	NA	NA	39
31691811	2020	SCZ_2018	eQTL	CMC	FUSION	BF	P < 9.43e-6	89
34380480	2021	SCZ_2019	eQTL	CMC	FUSION	BF	p < 1.41e-5	76
35527273	2022	SCZ_2019	eQTL	GTEx_V7	SMR	BH	P < 0.05	11
35527273	2022	SCZ_2019	pQTL	Banner	SMR	BH	P < 0.05	2
35527273	2022	SCZ_2019	pQTL	ROSMAP	SMR	BH	P < 0.05	3
29024729	2018	SCZ_2011	eQTL	Westra et al.	SMR	BF	P < 0.05	49
34628600	2022	SCZ_2022	eQTL	GTEx_V7	JTI	BF	P < 0.05	159
34628600	2022	SCZ_2022	eQTL	PsychENCODE	PrediXcan	BF	P < 0.05	119
34628600	2022	SCZ_2022	eQTL	GTEx_V7	MR_JTI	NA	P < 0.05	144
31910432	2020	SCZ_2014	mQTL	LBC_BSGS	SMR	BF	P < 0.05, PHEIDI > 0.05	58
31910432	2020	SCZ_2014	mQTL	Hannon_FB	SMR	BF	P < 0.05, PHEIDI > 0.05	5
31910432	2020	SCZ_2018	mQTL	Hannon_Blood1	SMR	BF	P < 0.05, PHEIDI > 0.05	26
31910432	2020	SCZ_2018	mQTL	Hannon_Blood2	SMR	BF	P < 0.05, PHEIDI > 0.05	21
31910432	2020	SCZ_2018	mQTL	ARIES	SMR	BF	P < 0.05, PHEIDI > 0.05	26
31910432	2020	SCZ_2018	mQTL	ROSMAP	SMR	BF	P < 0.05, PHEIDI > 0.05	5
31910432	2020	SCZ_2018	mQTL	Jaffe et al.	SMR	BF	P < 0.05, PHEIDI > 0.05	2
36319771	2022	SCZ_2022	eQTL	Benjamin et al.	FUSION	BF	P < 0.05	160
36319771	2022	SCZ_2022	eQTL	Benjamin et al.	SMR	BH	P < 0.05, PHEIDI > 0.01	47
33768244	2021	SCZ_2019	eQTL	Stranger BE et al.	FUSION	BF	P < 6.84e-5	4
33768244	2021	SCZ_2019	eQTL	Stranger BE et al.	SMR	BF	P < 1.34e-4, PHEIDI≥0.05	2
30419947	2018	SCZ_2018	eQTL	O'Brien et al.	SMR	BF	P < 3.76e-5, PHEIDI > 0.05	6
29483533	2018	SCZ_2014	eQTL	Myers et al.	SMR	BF	P < 0.05	2
31174959	2019	SCZ_2018	eQTL	BrainSeq Phase 2	FUSION	BF	P < 0.05	207
31174959	2019	SCZ_2018	eQTL	BrainSeq Phase 2	FUSION	BF	P < 0.05	234
31174959	2019	SCZ_2014	eQTL	GTEx_V6	FUSION	BF	P < 0.05	121
31174959	2019	SCZ_2014	eQTL	GTEx_V6	FUSION	BF	P < 0.05	142
33246552	2021	SCZ_2018	eQTL	BrainSeq Phase 1	SMR	NA	P < 0.05, PHEDI > 0.05	7
33246552	2021	SCZ_2018	eQTL	ROSMAP	SMR	NA	P < 0.05, PHEDI > 0.05	5
33246552	2021	SCZ_2018	eQTL	CMC	SMR	NA	P < 0.05, PHEDI > 0.05	3
33246552	2021	SCZ_2018	eQTL	GTEx_V7	SMR	NA	P < 0.05, PHEDI > 0.05	2
33246552	2021	SCZ_2018	eQTL	PsychENCODE	SMR	NA	P < 0.05, PHEDI > 0.05	4
28552197	2017	SCZ_2014	eQTL	CMC	SMR	BH	P < 0.05, PHEIDI > 0.05	36
28552197	2017	SCZ_2014	eQTL	GTEx_V6	SMR	BH	P < 0.05, PHEIDI > 0.05	390
28552197	2017	SCZ_2014	eQTL	STARNET	SMR	BH	P < 0.05, PHEIDI > 0.05	150
30705251	2019	SCZ_2018	eQTL	GTEx_V7	SMR	BH	P < 0.05, PHEIDI > 0.05	169
30705251	2019	SCZ_2018	eQTL	GTEx_V7	SMR	BH	P < 0.05, PHEIDI > 0.05	87
35525699	2022	SCZ_2018	eQTL	PsychENCODE	FUSION	BF	P < 3.43e-6	167
29500431	2018	SCZ_2014	eQTL	CAGE	SMR	BF	P < 6.97e-6, PHEIDI > 0.01	32
29500431	2018	SCZ_2014	mQTL	LBC_BSGS	SMR	BF	P < 6.81e-7, PHEIDI > 0.01	52
31133542	2019	SCZ_2018	eQTL	GTEx_V7	SMR	BF	NA	23
31133542	2019	SCZ_2018	mQTL	Brain-mMeta	SMR	BF	NA	4
32203495	2020	SCZ_2018	eQTL	Jaffe AE et al.	FUSION	BF	P < 0.05	53
30911161	2019	SCZ_2018	eQTL	CMC, GTEx_V6	PrediXcan	BF	NA	67
34454697	2021	SCZ_2019	pQTL	Banner	FUSION	BF	P < 4.36e-5	29
34454697	2021	SCZ_2019	pQTL	ROSMAP	FUSION	BF	P < 3.39e-5	26
34454697	2021	SCZ_2019	eQTL	PsychENCODE	FUSION	BF	P <4.07e-6	177
34454697	2021	SCZ_2019	sQTL	CMC	FUSION	BF	P < 6.44e-6	123
36137488	2022	SCZ_2018	eQTL	GTEx_V6	UTMOST	BH	NA	1043
32366953	2021	SCZ_2018	eQTL	O'Brien et al.	FUSION	BF	P < 0.05	32
35217801	2022	SCZ_2018	eQTL	PsychENCODE	FUSION	NA	NA	168
35396580	2022	SCZ_2022	eQTL	PsychENCODE	FUSION	NA	NA	96
35396580	2022	SCZ_2022	eQTL	O'Brien et al.	FUSION	NA	NA	34
35396580	2022	SCZ_2022	eQTL	PsychENCODE, O'Brien et al.	Epixcan	NA	NA	94
35396580	2022	SCZ_2022	eQTL	eQTLGen	SMR	BF	P < 6.4e-6, PHEDI > 0.01	109
35396580	2022	SCZ_2022	eQTL	PsychENCODE	SMR	BF	P < 4.6e-6, PHEDI > 0.01	71
35396580	2022	SCZ_2022	eQTL	O'Brien et al.	SMR	BF	P < 6.6e-5, PHEDI > 0.01	21
29483656	2018	SCZ_2018	eQTL	CMC	SMR	BF	P < 1.17e-5, PHEDI > 0.05	12

## Sheet: Table S5
Table S5. Included literature information for BP.
		GWAS (outcome)	xQTLs (exposure)		Tools			Genes
PMID	Year	GWAS Dataset	xQTL Type	xQTL Dataset	Tool Type	Adjusted Methods	Threshold	Gene Number
34002096	2021	BP_2021	eQTL	PsychENCODE	FUSION	BF	P < 3.72e-6,	77
34002096	2021	BP_2021	eQTL	PsychENCODE	SMR	BF	P < 4.6e-6, PHEIDI > 0.01	10
34002096	2021	BP_2021	eQTL	eQTLGen	SMR	BF	P < 3.2e-6, PHEIDI > 0.01	7
30545856	2018	BP_2019	eQTL	PsychENCODE	FUSION	BF	P < 0.05	17
30545856	2018	BP_2019	eQTL	PsychENCODE	SMR	NA	P < 0.05, PHEIDI > 0.05	993
33688928	2021	BP_2019	eQTL	eQTLGen	SMR	BF	P < 7.6e-4,PHEIDI > 0.01	20
35058554	2022	BP_2019	eQTL	GTEx_V7, BLUEPRINT, STARNET	UTMOST, FUSION, S-PrediXcan	BF	P < 3.2e-6	5
35260864	2022	BP_2019	eQTL	Zandi PP et al.	FUSION	BH	NA	125
35260864	2022	BP_2019	eQTL	Zandi PP et al.	FUSION	BH	NA	155
30419947	2018	BP_2019	eQTL	O'Brien et al.	SMR	BH	P < 3.76e-5, PHEIDI > 0.05	1
32791513	2021	BP_2019	eQTL	CMC	SMR	NA	PHEIDI > 0.01	1
32791513	2021	BP_2019	eQTL	GTEx_V7	SMR	NA	PHEIDI > 0.01	2
32791513	2021	BP_2019	eQTL	ROSMAP	SMR	NA	PHEIDI > 0.01	1
35525699	2022	BP_2019	eQTL	PsychENCODE	FUSION	BF	P < 3.47-6	31
34454697	2021	BP_2019	pQTL	Banner	FUSION	BF	P < 4.36e-5	3
34454697	2021	BP_2019	pQTL	ROSMAP	FUSION	BF	P < 3.39e-5	0
34454697	2021	BP_2019	eQTL	PsychENCODE	FUSION	BF	P < 4.56e-6	33
34454697	2021	BP_2019	sQTL	CMC	FUSION	BF	P < 6.44e-6	15
32366953	2021	BP_2019	eQTL	O'Brien et al.	FUSION	BF	P < 0.05	8
35217801	2022	BP_2019	eQTL	PsychENCODE	FUSION	BF	NA	31
27506385	2016	BP_2011	eQTL	Westra et al.	SMR	BF	P < 8.4e-6, PHEDI > 0.05	1
31043756	2019	BP_2019	eQTL	BrainMeta v1	SMR	BF	P < 6.68e-6, PHEIDI > 0.01	3
31043756	2019	BP_2019	eQTL	eQTLGen	SMR	BF	P < 3.182e-6, PHEIDI > 0.01	18
31043756	2019	BP_2019	mQTL	Jaffe et al.	SMR	BF	P < 5.31e-7, PHEIDI > 0.01	7
31043756	2019	BP_2019	mQTL	LBC_BSGS	SMR	BF	P < 5.38e-7, PHEIDI > 0.01	10

## Sheet: Table S6
Table S6. Included literature information for ADHD.
		GWAS (outcome)	xQTLs (exposure)		Tools			Genes
PMID	Year	GWAS Dataset	xQTL Type	xQTL Dataset	Tool Type	Adjusted Methods	Threshold	Gene Number
31575856	2019	ADHD_2019	eQTL	GTEx_V7, CMC	FUSION	BF	P < 4.97e-7	9
33155823	2021	ADHD_2019	eQTL	CMC	FUSION	permutation-based	P < 0.05	258
33155823	2021	ADHD_2019	eQTL	NTR	FUSION	permutation-based	P < 0.05	106
33155823	2021	ADHD_2019	eQTL	YFS	FUSION	permutation-based	P < 0.05	194
31685286	2019	ADHD_2019	eQTL	CMC	FUSION	NA	NA	148
31685286	2019	ADHD_2019	eQTL	NTR	FUSION	NA	NA	21
31685286	2019	ADHD_2019	eQTL	YFS	FUSION	NA	NA	67
34942230	2022	ADHD_2019	eQTL	GTEx_V7	FUSION	BF	NA	84
34942230	2022	ADHD_2019	eQTL	CMC	FUSION	BF	NA	7
34942230	2022	ADHD_2019	eQTL	YFS	FUSION	BF	NA	5
34942230	2022	ADHD_2019	eQTL	NTR	FUSION	BF	NA	0
34942230	2022	ADHD_2019	eQTL	GTEx_V7	SMR	BF	NA	1
34942230	2022	ADHD_2019	eQTL	CAGE	SMR	BF	NA	2
34942230	2022	ADHD_2019	eQTL	BrainMeta v1	SMR	BF	NA	2
32366953	2021	ADHD_2019	eQTL	O'Brien et al.	FUSION	BF	P < 0.05	3
34454697	2021	ADHD_2019	pQTL	Banner	FUSION	BF	P < 4.36e-5	0
34454697	2021	ADHD_2019	pQTL	ROSMAP	FUSION	BF	P < 3.39e-5	2
34454697	2021	ADHD_2019	eQTL	PsychENCODE	FUSION	BF	P < 4.03e-6	7
34454697	2021	ADHD_2019	sQTL	CMC	FUSION	BF	P < 6.42e-6	5
35525699	2022	ADHD_2019	eQTL	PsychENCODE	FUSION	BF	P < 3.59e-6	8
35217801	2022	ADHD_2019	eQTL	PsychENCODE	FUSION	NA	NA	8
32684367	2020	ADHD_2019	eQTL	O'Brien et al.	SMR	BF	PHEDI > 0.05	0
32684367	2020	ADHD_2019	eQTL	CMC, GTEx_V7, ROSMAP, O'Brien et al.	SMR	BF	PHEDI > 0.05	1
32684367	2020	ADHD_2019	eQTL	eQTLGen	SMR	BF	PHEDI > 0.05	4
32684367	2020	ADHD_2019	mQTL	Hannon_FB	SMR	BF	PHEDI > 0.05	1
32684367	2020	ADHD_2019	mQTL	Brain-mMeta	SMR	BF	PHEDI > 0.05	4
32684367	2020	ADHD_2019	mQTL	Hannon_whole blood	SMR	BF	PHEDI > 0.05	4
27506385	2016	ADHD_2013	eQTL	Westra et al.	SMR	BF	P < 8.4e-6, PHEDI > 0.05	0
35058554	2022	ADHD_2019	eQTL	GTEx_V7, BLUEPRINT, STARNET	UTMOST, FUSION, S-PrediXcan	BF	P < 3.2e-6	6
36137488	2022	ADHD_2019	eQTL	GTEx_V6	UTMOST	BH	NA	37

## Sheet: Table S7
Table S7. Included literature information for ASD.
		GWAS (outcome)	xQTLs (exposure)		Tools			Genes
PMID	Year	GWAS Dataset	xQTL Type	xQTL Dataset	Tool Type	Adjusted Methods	Threshold	Gene Number
30545856	2018	ASD_2019	eQTL	PsychENCODE	FUSION	BF	P < 0.05	12
30545856	2018	ASD_2019	eQTL	PsychENCODE	SMR	NA	P < 0.05, PHEIDI > 0.05	778
32366953	2021	ASD_2019	eQTL	O'Brien et al.	FUSION	BF	P < 0.05	17
31230729	2019	ASD_2019	eQTL	GTEx_V6	FUSION	BH	P < 0.05	51
31230729	2019	ASD_2019	eQTL	NTR	FUSION	BH	P < 0.05	10
31230729	2019	ASD_2019	eQTL	YFS	FUSION	BH	P < 0.05	5
31230729	2019	ASD_2019	eQTL	CMC	FUSION	BH	P < 0.05	9
31230729	2019	PGC_2019	sQTL	CMC	FUSION	BH	P < 0.05	14
31230729	2019	ASD_2019	eQTL	MET	FUSION	BH	P < 0.05	9
31230729	2019	ASD_2019	eQTL	O'Brien et al.	FUSION	BH	P < 0.05	15
30561910	2019	ASD_trio	eQTL	CMC	FUSION	NA	P < 0.05	27
30561910	2019	PGC_trio	sQTL	CMC	FUSION	NA	P < 0.05	31
30561910	2019	ASD_trio	eQTL	NTR	FUSION	NA	P < 0.05	6
30561910	2019	ASD_trio	eQTL	YFS	FUSION	NA	P < 0.05	21
35217801	2022	ASD_2019	eQTL	PsychENCODE	FUSION	NA	NA	4
35525699	2022	ASD_2019	eQTL	PsychENCODE	FUSION	BF	P < 3.87e-6	4
32684367	2020	ASD_2019	eQTL	O'Brien et al.	SMR	NA	PHEDI > 0.05	5
32684367	2020	ASD_2019	eQTL	CMC, GTEx_V7, ROSMAP, O'Brien et al.	SMR	NA	PHEDI > 0.05	0
32684367	2020	ASD_2019	eQTL	eQTLGen	SMR	NA	PHEDI > 0.05	0
32684367	2020	PGC_2019	mQTL	Hannon_FB	SMR	NA	PHEDI > 0.05	0
32684367	2020	PGC_2019	mQTL	Brain-mMeta	SMR	NA	PHEDI > 0.05	0
32684367	2020	PGC_2019	mQTL	Hannon_whole blood	SMR	NA	PHEDI > 0.05	0
27506385	2016	ASD_2016	eQTL	Westra et al.	SMR	BF	P < 8.4e-6, PHEDI > 0.05	0
28552197	2017	ASD_trio	eQTL	CMC	SMR	BH	P < 0.05, PHEIDI > 0.01	1
28552197	2017	ASD_trio	eQTL	GTEx_V6	SMR	BH	P < 0.05, PHEIDI > 0.01	0
28552197	2017	ASD_trio	eQTL	STARNET	SMR	BH	P < 0.05, PHEIDI > 0.01	0
33931583	2021	ASD_2019	eQTL	GTEx_V6	UTMOST	BF	P < 3.85e-6	4
33931583	2021	ASD_2019	eQTL	GTEx_V6	UTMOST	BF	P < 3.42e-6	9
33931583	2021	ASD_2019	eQTL	GTEx_V6	UTMOST	BF	P < 3.27e-6	2
33539344	2021	Meta_2021	eQTL	CMC	UTMOST, FUSION	NA	NA	5
33539344	2021	Meta_2021	sQTL	CMC	UTMOST, FUSION	NA	NA	10
33539344	2021	Meta_2021	eQTL	GTEx_V7	UTMOST, FUSION	NA	NA	31
36137488	2022	ASD_2019	eQTL	GTEx_V6	UTMOST	BH	NA	4

## Sheet: Table S8
Table S8. Included literature information for MDD.
		GWAS (outcome)	xQTLs (exposure)					Genes
PMID	Year	GWAS Dataset	xQTL Type	xQTL Dataset	Tool Type	Adjusted Methods	Threshold	Gene Number
33846625	2021	MDD_2019	pQTL	ROSMAP	FUSION	BH	P < 0.05	24
33846625	2021	MDD_2019	pQTL	ROSMAP	SMR	BH	P < 0.05, PHEDI > 0.05	4
33846625	2021	MDD_2018	pQTL	Banner	FUSION	BH	P < 0.05	2
33846625	2021	MDD_2019	eQTL	AMP-AD consortium	FUSION	BH	P < 0.05	73
33846625	2021	MDD_2019	eQTL	AMP-AD consortium	SMR	NA	P < 0.05, PHEDI > 0.05	47
33279206	2021	MDD_2018	eQTL	GTEx_V6	FUSION	BH	P < 1.37e-6	116
33279206	2021	MDD_2018	eQTL	CMC	FUSION	BH	P < 1.37e-6	12
33279206	2021	MDD_2018	eQTL	PsychENCODE	FUSION	BH	P < 1.37e-6	22
33279206	2021	MDD_2018	eQTL	YFS	FUSION	BH	P < 1.37e-6	6
33279206	2021	MDD_2018	eQTL	NTR	FUSION	BH	P < 1.37e-6	4
33279206	2021	MDD_2018	sQTL	CMC	FUSION	BH	P < 1.37e-6	16
34045744	2021	MDD_2021	eQTL	GTEx_V8	MetaXcan	BF	P < 1.79e-7	153
34021117	2021	MDD_2019	eQTL	CMC	FUSION	BF	P < 3.95e-6	33
34021117	2021	MDD_2019	eQTL	BrainSeq Phase 2	FUSION	BF	P < 3.95e-6	27
34021117	2021	MDD_2019	eQTL	PsychENCODE	FUSION	BF	P < 3.39e-6	74
34021117	2021	MDD_CONVERGE	eQTL	Stranger BE et al.	FUSION	BF	P < 7.32e-5	0
34158615	2021	MDD_anxious	eQTL	GTEx_V6	FUSION	NA	P < 5e-5	37
34158615	2021	MDD_anxious	eQTL	CMC	FUSION	NA	P < 5e-5	2
34158615	2021	MDD_anxious	eQTL	PsychENCODE	FUSION	NA	P < 5e-5	5
34158615	2021	MDD_anxious	eQTL	YFS	FUSION	NA	P < 5e-5	1
34158615	2021	MDD_anxious	eQTL	NTR	FUSION	NA	P < 5e-5	0
34158615	2021	MDD_anxious	sQTL	CMC	FUSION	NA	P < 5e-5	7
34158615	2021	MDD_weightgain	eQTL	GTEx_V6	FUSION	NA	P < 5e-5	52
34158615	2021	MDD_weightgain	eQTL	CMC	FUSION	NA	P < 5e-5	2
34158615	2021	MDD_weightgain	eQTL	PsychENCODE	FUSION	NA	P < 5e-5	4
34158615	2021	MDD_weightgain	eQTL	YFS	FUSION	NA	P < 5e-5	3
34158615	2021	MDD_weightgain	eQTL	NTR	FUSION	NA	P < 5e-5	2
34158615	2021	MDD_weightgain	sQTL	CMC	FUSION	NA	P < 5e-5	4
36580462	2022	UKB	eQTL	GTEx_V7	SMR	BF	P < 0.005	3
36580462	2022	UKB	eQTL	BrainMeta v1	SMR	BF	NA	1
36580462	2022	UKB	eQTL	CAGE	SMR	BF	NA	1
36580462	2022	UKB	eQTL	eQTLGen	SMR	BF	NA	2
33866329	2021	MDD_2019	eQTL	GTEx_V7	SMR	BH	P < 0.05, PHEDI > 0.05	44
33866329	2021	MDD_2019	eQTL	BrainMeta v1	SMR	BH	P < 0.05, PHEDI > 0.05	38
32184385	2020	MDD_2019	eQTL	BrainSeq Phase 2	SMR	NA	P < 5e-4, PHEIDI > 0.05	16
32184385	2020	MDD_2019	eQTL	CMC	SMR	NA	P < 5e-4, PHEIDI > 0.05	18
32184385	2020	MDD_2019	eQTL	PsychENCODE	SMR	NA	P < 5e-4, PHEIDI > 0.05	30
32090785	2020	MDD_2018	eQTL	BrainMeta v1	SMR	BF	P < 0.05, PHEDI > 0.05	1
32090785	2020	MDD_2018	eQTL	BrainSeq Phase 1	SMR	BF	P < 0.05, PHEDI > 0.05	1
32090785	2020	MDD_2018	eQTL	eQTLGen	SMR	BF	P < 0.05, PHEDI > 0.05	1
32090785	2020	MDD_2018	eQTL	GTEx_V6	SMR	BF	P < 0.05, PHEDI > 0.05	5
32090785	2020	MDD_2018	mQTL	Brain-mMeta	SMR	BF	P < 0.05	0
32090785	2020	MDD_2018	mQTL	LBC_BSGS	SMR	BF	P < 0.05	3
33688928	2021	MDD_2018	eQTL	eQTLGen	SMR	BF	P < 7.6e-4, PHEIDI > 0.01	0
35058554	2022	MDD_2018	eQTL	GTEx_V7, BLUEPRINT, STARNET	UTMOST, FUSION, S-PrediXcan	BF	P < 3.2e-6	5
30419947	2018	MDD_2018	eQTL	O'Brien et al.	SMR	BF	P < 3.76e-5, PHEIDI > 0.05	0
28552197	2017	SSGAC	eQTL	CMC	SMR	BH	P < 0.05, PHEIDI > 0.01	0
28552197	2017	SSGAC	eQTL	GTEx_V6	SMR	BH	P < 0.05, PHEIDI > 0.01	15
28552197	2017	SSGAC	eQTL	STARNET	SMR	BH	P < 0.05, PHEIDI > 0.01	5
35525699	2022	MDD_2019	eQTL	PsychENCODE	FUSION	BF	P < 3.54e-6	41
34454697	2021	MDD_2018	pQTL	Banner	FUSION	BF	P < 4.36e-5	3
34454697	2021	MDD_2018	pQTL	ROSMAP	FUSION	BF	P < 3.39e-5	3
34454697	2021	MDD_2018	eQTL	PsychENCODE	FUSION	BF	P < 3.43e-6	7
34454697	2021	MDD_2018	sQTL	CMC	FUSION	BF	P < 6.46e-6	7
36137488	2022	MDD_2019	eQTL	GTEx_V6	UTMOST	BH	NA	309
32366953	2021	MDD_2018	eQTL	O'Brien et al.	FUSION	BF	P < 0.05	3
35217801	2022	MDD_2019	eQTL	PsychENCODE	FUSION	NA	NA	41
27506385	2016	MDD_2013	eQTL	Westra et al.	SMR	BF	P < 8.4e-6, PHEDI > 0.05	0

## Sheet: Table S9
Table S9. Overview of novel reliable genes of SCZ. The reliablity means the genes were validated with at least two supported evidence "GWAS dataset - xQTL type - tissue - tool - gene" in CG or SG. The novelty means the gene were not reported in the original GWAS. The bold denotes the newly discovered genes were identified by SG but not in CG.
	Number of validation in datasets		xQTL type					Number of xQTL types
Gene	in CG	in SG	eQTL	mQTL	pQTL	sQTL	m6AQTL
HCG23	2		1					1
RABEP1	2	2	1		1			2
RPAIN	3		1					1
MIS12	2		1					1
DNAJC11	2	2	1					1
ACADVL	3		1		1			2
SLC2A4	2		1					1
FAM86B3P	5		1					1
NPIPA3	2		1					1
RRN3	2		1					1
MST1P2	2		1					1
ZDHHC2	4		1			1		2
VPS37A	4		1					1
KCNJ11	2		1					1
PEMT	2		1					1
ABCC8	3	2	1					1
RAI1	2		1					1
MED28	3		1					1
SREBF1	5		1	1				2
TOM1L2	7	2	1		1			2
DRC3	3	2	1					1
ATPAF2	3		1					1
GID4	4		1	1				2
DRG2	4		1					1
MYO15A	4		1	1				2
DTD1	5		1		1			2
RALGAPA2	2		1			1		2
NKX2-2	2		1					1
ZNF738	2		1					1
MOSMO	2		1					1
CAAP1	2		1					1
IFT74	2		1					1
TEK	3		1					1
IL21R	2		1					1
RBMS3	2		1					1
ARL14EP	2		1					1
C17orf75	2		1					1
OSBP2	2		1					1
FABP3	2		1					1
ANKRD27	2	2	1					1
RGS9BP	2		1					1
EDEM2	2		1					1
CHST8	2		1					1
FAM177A1	2		1					1
PPP2R3C	3	3	1					1
CBR3	2		1					1
DOP1B	2		1					1
YWHAB	2		1					1
PABPC1L	2	2	1					1
STK4	2		1					1
TMED4	5		1			1		2
TP53RK	2		1					1
SNX11	2		1					1
TDRD6	2		1					1
ATP5MC1	2		1					1
SNF8	2		1					1
SEMA6D	2		1			1		2
FOXN2	7	5	1			1		2
SECISBP2L	3		1			1		2
RCBTB1	2	2	1			1		2
GABPB1	3		1			1		2
PXDNL	2		1					1
MMD	2		1					1
LRP8	2		1					1
PRR13	2		1					1
RAD51C	3		1			1		2
GDPD1	2		1			1		2
JKAMP	5	2	1					1
RTN1	8	2	1			1		2
AMZ2P1	2		1			1		2
GNA13	2		1					1
TK2	2		1					1
NAE1	2	4	1			1		2
SOX9	7		1			1		2
KIFBP	4		1		1			2
MRPL48	2		1					1
C2CD3	2		1					1
CLEC18B	3		1					1
FAM47E	2		1					1
CTD-2561B21.5	2		1					1
LRRC45	2		1					1
GTF2A1	2		1			1		2
STON2	2		1					1
CCDC90B	3					1		1
PEG10	2		1					1
FRAT2	2		1					1
GIGYF1	7	4	1					1
SLCO4C1	4		1					1
LIN28B	2		1					1
EMC2	2	2	1					1
MOV10	2		1					1
RASA3	2		1		1			2
TRPS1	2		1			1		2
MED30	3		1					1
C5orf63	4		1					1
EEFSEC	4	3	1		1			2
ASAP1	3		1			1		2
TBC1D13	2		1		1			2
ENDOG	7		1		1			2
PPP2R2B	2	2	1					1
PBXIP1	3	2	1		1	1		3
FDPS	2		1					1
RUSC1	3		1			1		2
UBQLN4	2		1					1
MARCHF7	2		1					1
MARCHF1	3		1					1
SERPINI1	2	2	1					1
CNTN2	2		1			1		2
TMEM81	4		1					1
RBBP5	2		1					1
YOD1	2	3	1		1			2
CD46	4	2	1					1
SLC23A3	2		1					1
CNPPD1	4		1					1
FMN2	2		1					1
CRYBB2		4	1					1
CRYBB2P1		4	1			1		2
NUP50		3	1			1		2
EGFL8		3		1		1		2
C1QBP		3	1			1		2
UBXN2B		3	1		1			2
EDEM3		2				1		1
DIP2A		2	1		1			2
PFKFB2		2	1					1
UGGT2		2	1			1		2
SPTBN1		2	1			1		2
RPL23AP32		2	1					1
LIN28B-AS1		2	1					1
PPIL2		2	1					1
GRK3		2	1					1
SAMD3		2	1					1
CD40		2	1					1
ABITRAM		2	1					1
L3HYPDH		2	1					1
RNF180		2	1					1
NCR3LG1		2	1				1	2

## Sheet: Table S10
Table S10. Overview of novel reliable genes of BP. The reliablity means the genes were validated with at least two supported evidence "GWAS dataset - xQTL type - tissue - tool - gene" in CG or SG. The novelty means the gene were not reported in the original GWAS. The bold denotes the newly discovered genes were identified by SG but not in CG.
	Number of validation in datasets		xQTL type					Number of xQTL types
Gene	in CG	in SG	eQTL	mQTL	pQTL	sQTL	m6AQTL
PACSIN2	4	7	1	1	1	1		4
VPS45	4	3	1			1		2
HTR6	3	4	1	1				2
EPAS1	3		1					1
LYZL4	3		1					1
PCDHA13	2	4	1			1		2
KCNN3	2	4	1	1				2
PLEKHA8	2	3	1					1
CCDC25	2	3	1		1			2
RHEBL1	2	2	1					1
GOSR1	2	2	1					1
WSCD2	2	1	1					1
EDEM2	2	1	1				1	2
LYG1	2	1	1					1
TLCD4	2	1	1					1
NIP7	2	1	1					1
VPS4A	2	1	1					1
CDHR1	2	1	1					1
NDFIP2	2	1	1					1
MMD	2	1	1					1
SNAP91	2		1					1
BMPR1B	2		1					1
CSDE1	2		1					1
LYZ	2		1					1
AARS1	2		1					1
MOB4	2		1					1
MFN2	2		1					1
MYCBPAP	2		1					1
DIAPH3	2		1					1
RANBP10	2		1					1
TMEM140	2		1					1
DOC2A	2		1					1
GATAD2A	2		1	1				2
CHST1	2		1					1
ELOVL2	2		1					1
ELOVL2-AS1	2		1					1
NME1	2		1					1
DDHD2	2		1					1
GMIP	2		1					1
ZCCHC2	2		1					1
MCM3AP	2		1					1
PAQR4	2		1					1
VKORC1L1	2		1					1
SETD6	2		1					1
ZNF14	2		1					1
MRPS14	2		1					1
CHMP2A	2		1					1
SYT4	2		1					1
ASAP2	2		1					1
HTR4	2		1					1
FRAT1	2		1					1
ABHD15	2		1					1
SNTB2	2		1					1
CYP2R1	2		1					1
GDF15	2		1					1
GPNMB	2		1					1
ZNF804A	2		1					1
CINP	2		1					1
HSD11B2	2		1					1
NDST3	2		1					1
LRIT2	2		1					1
CA12	2		1					1
CEBPZ	1	3	1					1
TSSK6	1	3	1					1
PNPLA6	1	2	1			1		2
SUGP1	1	2	1	1	1			3
WIPF3	1	2	1		1			2
ALMS1	1	2	1			1		2
BLOC1S2	1	2	1					1
SF3B1	1	2	1					1
C4orf33	1	2	1					1
UBE2E3	1	2	1					1
DUS2	1	2	1					1
ARFGAP3		4	1			1		2
RBM26		4	1			1	1	3
SCRN1		3	1				1	2
NT5C		3	1		1			2
ACTR5		3	1					1
ZDHHC2		2	1					1
TRNA_Leu		2		1				1
PDF		2	1		1			2
SLC44A2		2	1		1			2
MCTP1		2			1	1		2
PBXIP1		2	1		1			2
KLC1		2	1			1		2
TTLL1-AS1		2	1					1
PCDHB8		2	1					1
PCDHB10		2	1					1
PCDHA7		2	1					1
RPRD2		2	1					1
PPP1R13B		2	1					1
CILP2		2	1					1
TERF2		2	1					1
DNPH1		2	1					1
PCDHB16		2	1					1
XRCC3		2	1					1
PCDHB12		2	1					1
CEBPZOS		2	1					1
TTLL1		2	1					1

[truncated: 5 more sheets: Table S11, Table S12, Table S13, Table S14, Table S15]
